# Supplementary material for: A Novel Protocol for Culturing Polarized Proximal Tubular Epithelial Cells from Kidney Biopsies: Enhancing Platforms for Drug Excretion and Nephrotoxicity Studies
Source: J Xenobiot. 2025 Apr 1;15(2):52. doi: 10.3390/jox15020052 (PMC12028765; doi:10.3390/jox15020052)
Supplement: Supplementary file 1 [file jox-15-00052-s001.zip]

Archive with 1 entries (1 files):
- jox-3478667-supplementary.pdf
